# Supplementary material for: Selection of Suitable Reference Genes for Quantitative Real-time PCR in Sapium sebiferum
Source: Front Plant Sci. 2017 May 4;8:637. doi: 10.3389/fpls.2017.00637 (PMC5415600; doi:10.3389/fpls.2017.00637)
Supplement: Table S1 — RNA purity. [file Table1.XLS]

## Sheet: Sheet1
Table S1 RNA purity
Sample Name	OD230	OD260	OD280	OD320	Ratio 260/280	Ratio 260/230
cold 0h	0.43	1.09	0.55	0.01	2	2.57143
cold 0h	0.42	1.02	0.52	0.01	1.98039	2.46341
cold 0h	0.51	1.33	0.68	0.02	1.98485	2.67347
cold 3h	0.61	1.51	0.78	0.04	1.98649	2.57895
cold 3h	0.21	0.4	0.22	0.03	1.94737	2.05556
cold 3h	0.66	1.59	0.85	0.06	1.93671	2.55
cold 6h	0.38	0.74	0.4	0.03	1.91892	2.02857
cold 6h	0.35	0.69	0.38	0.03	1.88571	2.0625
cold 6h	1	1.21	1	0.79	2	2
cold 12h	0.21	0.41	0.23	0.03	1.9	2.11111
cold 12h	0.46	1.08	0.55	0.02	2	2.40909
cold 12h	0.16	0.41	0.18	-0.08	1.88462	2.04167
cold 24h	0.24	0.6	0.31	0.01	1.96667	2.56522
cold 24h	0.32	0.82	0.36	-0.1	2	2.19048
cold 24h	0.39	0.99	0.48	-0.04	1.98077	2.39535
cold 48h	0.25	0.56	0.29	-0.01	1.9	2.19231
cold 48h	0.24	0.6	0.26	-0.09	1.97143	2.09091
cold 48h	0.59	1.19	0.61	0.02	1.98305	2.05263
cold 72h	0.12	0.35	0.15	-0.07	1.90909	2.21053
cold 72h	0.09	0.25	0.1	-0.06	1.9375	2.06667
cold 72h	0.1	0.27	0.12	-0.04	1.9375	2.21429
suc 0h	0.45	0.62	0.48	0.32	1.875	2.30769
suc 0h	0.53	0.7	0.55	0.37	1.83333	2.0625
suc 0h	0.17	0.35	0.19	0.02	1.94118	2.2
suc 3h	0.11	0.23	0.13	0.03	2	2.5
suc 3h	0.41	0.55	0.43	0.28	1.8	2.07692
suc 3h	0.16	0.33	0.17	0.01	2	2.13333
suc 6h	0.14	0.27	0.15	0.02	1.92308	2.08333
suc 6h	0.16	0.33	0.17	0	1.94118	2.0625
suc 6h	0.36	0.75	0.4	0.05	2	2.25806
suc 12h	0.23	0.49	0.23	-0.03	2	2
suc 12h	0.46	0.84	0.52	0.18	1.94118	2.35714
suc 12h	0.2	0.44	0.21	-0.03	1.95833	2.04348
suc 24h	0.35	0.77	0.38	-0.01	2	2.16667
suc 24h	0.25	0.51	0.28	0.04	1.95833	2.2381
suc 24h	0.09	0.25	0.1	-0.06	1.9375	2.06667
suc 48h	0.1	0.27	0.12	-0.04	1.9375	2.21429
suc 48h	0.46	0.62	0.48	0.32	1.875	2.14286
suc 48h	0.53	0.7	0.55	0.37	1.83333	2.0625
suc 72h	0.18	0.35	0.19	0.02	1.94118	2.0625
suc 72h	0.12	0.22	0.13	0.03	1.9	2.11111
suc 72h	0.39	0.55	0.43	0.28	1.8	2.45455
young leaves	0.15	0.3	0.16	0.01	1.93333	2.07143
young leaves	0.11	0.25	0.14	0.02	1.91667	2.55556
young leaves	0.15	0.31	0.16	0	1.9375	2.06667
old leaves	0.05	0.13	0.06	-0.02	1.875	2.14286
old leaves	0.25	0.57	0.28	-0.02	1.96667	2.18519
old leaves	0.3	0.75	0.36	-0.03	2	2.36364
cotyledon	0.39	0.9	0.49	0	1.83673	2.30769
cotyledon	0.26	0.56	0.3	0.03	1.96296	2.30435
cotyledon	0.53	1.32	0.65	-0.03	1.98529	2.41071
stem	0.52	1.15	0.61	0.03	1.93103	2.28571
stem	0.34	0.78	0.41	0.03	1.97368	2.41935
stem	0.52	1.15	0.67	0.08	1.81356	2.43182
root	0.27	0.63	0.29	-0.07	1.94444	2.05882
root	0.33	0.75	0.39	0.01	1.94737	2.3125
root	0.58	0.96	0.61	0.25	1.97222	2.15152
