# Supplementary material for: Selection of Suitable Reference Genes for Quantitative Real-time PCR in Sapium sebiferum
Source: Front Plant Sci. 2017 May 4;8:637. doi: 10.3389/fpls.2017.00637 (PMC5415600; doi:10.3389/fpls.2017.00637)
Supplement: Table S2 — Cycle threshold (Ct) values for twelve candidate reference genes. [file Table2.XLS]

## Sheet: Sheet1
Table S2. Cycle threshold (Ct) values for twelve candidate reference genes
Samples	Genes and Ct values
	18S	GAPDH	UBQ	RPS15	SAND	TIP41	60S	ACT7	PDF2	APT	TBP	TUB
cold 0h	9.18±0.52	17.16±0.16	20.63±0.1	17.83±0.29	19.75±0.79	23.38±0.22	18.71±0.14	17.07±0.11	19.75±0.07	23.37±0.09	21.55±0.11	21.17±0.11
cold 3h	9.61±0.88	18.2±0.17	21.29±0.25	19.14±0.36	21.21±0.2	24.84±0.21	19.39±0.21	18.25±0.24	21.21±0.27	24.1±0.25	22.01±0.33	22.46±0.18
cold 6h	9.75±0.27	18.95±0.17	21.5±0.25	19.41±0.3	22.77±0.25	24.6±0.33	19.82±0.2	18.22±0.17	22.77±0.33	24.59±0.33	21.89±0.13	23.19±0.27
cold 12h	8.89±0.2	18.43±0.43	21.52±0.19	19.1±0.28	20.73±0.49	24.41±0.69	19.58±0.23	18.39±0.09	20.73±0.4	24.65±0.2	21.6±0.38	22±0.14
cold 24h	8.39±0.46	18.06±0.26	20.72±0.24	18.64±0.41	20.78±0.37	23.84±0.13	19.21±0.14	18.09±0.23	20.78±0.37	24.55±0.27	20.95±0.34	22.38±0.15
cold 48h	10.83±1.47	18.34±0.83	21.86±0.87	18.51±0.99	22.47±0.44	23.21±0.46	20.64±0.79	19.22±0.39	21.05±0.71	24.03±0.81	21.34±2.75	23.81±0.97
cold 72h	9.17±1.3	19±0.58	19.51±0.25	18.1±0.63	22.27±0.99	22.55±0.94	20.23±0.79	18.78±1.06	20.19±0.47	24±0.32	23.16±0.83	24.18±1
suc 0h	10.15±0.23	17.04±0.08	20.33±0.06	17.69±0.06	21.56±0.17	23.38±0.09	18.71±0.07	17.23±0.15	19.84±0.14	23.37±0.28	21.07±0.05	21.06±0.18
suc 3h	12.52±0.52	17.86±0.16	20.7±0.1	17.69±0.29	21.85±0.79	24.83±0.22	19.46±0.14	18.81±0.11	20.15±0.07	23.94±0.09	21.77±0.11	22.65±0.11
suc 6h	10.38±0.32	17.83±0.17	20.96±0.33	17.79±0.38	22.23±0.17	24.71±0.15	19.88±0.11	18.27±0.07	20.09±0.07	24.19±0.24	21.55±0.16	22.56±0.36
suc 12h	10.44±0.15	17.65±0.19	20.55±0.26	17.66±0.2	22.3±0.15	24.92±0.3	19.8±0.26	18.15±0.57	19.5±0.18	24.01±0.14	20.67±0.19	22.78±0.17
suc 24h	10.47±0.28	17.82±0.27	20.69±0.22	17.55±0.27	22.21±0.17	25.14±0.09	20.99±0.17	18.32±0.21	20.29±0.22	24.74±0.21	21.83±0.16	22.82±0.12
suc 48h	10.42±0.74	17.51±0.96	21.04±0.47	18.4±0.39	23.01±0.79	23.15±0.41	20.17±0.05	18.03±0.65	21.03±0.38	24.88±0.37	21.56±0.28	22.83±1.42
suc 72h	9.23±0.46	17.7±0.35	20.56±0.5	17.93±0.84	23.47±0.47	24.94±0.88	21.29±0.55	18.38±0.75	21.24±0.23	24.15±0.25	21.99±0.91	23.39±1.14
young leaf	10.82±0.28	18.27±0.13	20.58±0.6	17.41±0.12	22.79±0.21	23.53±0.37	19.87±0.27	19.13±0.08	21.29±0.34	24.88±0.33	22.31±0.19	21.68±0.29
old leaf	10.52±0.32	18.2±0.4	20.39±0.23	18±0.09	21.82±0.04	23.2±0.2	19.52±0.15	18.64±0.24	20.81±0.2	24.24±0.34	21.92±0.29	22.18±0.15
cotyledon	10.8±0.33	18.06±0.23	20.69±0.19	19.03±0.05	22.3±0.07	24.07±0.05	20.63±0.22	19.58±0.2	21.87±0.17	25.26±0.22	22.79±0.27	23.3±0.28
stem	11.31±0.15	18.82±0.34	21.36±0.3	18.44±0.13	22.56±0.91	24.5±0.12	23.42±0.25	19.98±0.28	21.63±0.26	25.54±0.24	23.46±0.12	22.31±0.67
root	12.7±0.43	18.25±0.06	21.17±0.14	18.53±0.17	22.75±0.29	24.54±0.39	24.45±0.23	20.48±0.34	21.62±0.31	25.76±0.2	23.17±0.17	23.23±0.31
	Values are mean ± SD; standard deviation of three independent technical.
